# Supplementary material for: A phase 2, double-blind, multicenter, randomized, placebo-controlled, dose‑ranging study of the efficacy and safety of Astodrimer Gel for the treatment of bacterial vaginosis
Source: PLoS One. 2020 May 4;15(5):e0232394. doi: 10.1371/journal.pone.0232394 (PMC7197797; doi:10.1371/journal.pone.0232394)
Supplement: S1 Dataset — (XLSX) [file pone.0232394.s002.xlsx]

## Sheet: Populations
Site/ Subject	Age/ Race	Treatment Group	Enrolled	ITT	mITT	Safety	PP
10/001	27/W	0.5% SPL7013	Yes	Yes	Yes	Yes	Yes
10/002	26/W	1% SPL7013	Yes	Yes	Yes	Yes	Yes
10/004	26/W	3% SPL7013	Yes	Yes	Yes	Yes	Yes
10/005	25/B	3% SPL7013	Yes	Yes	Yes	Yes	Yes
10/007	29/W	0.5% SPL7013	Yes	Yes	No	No	No
10/009	41/B	HEC placebo	Yes	Yes	Yes	Yes	Yes
10/011	26/W	1% SPL7013	Yes	Yes	Yes	Yes	Yes
10/012	25/W	1% SPL7013	Yes	Yes	Yes	Yes	Yes
10/013	44/W	HEC placebo	Yes	Yes	Yes	Yes	No
10/014	33/W	HEC placebo	Yes	Yes	Yes	Yes	Yes
10/016	21/W	0.5% SPL7013	Yes	Yes	Yes	Yes	Yes
10/017	27/W	3% SPL7013	Yes	Yes	Yes	Yes	Yes
10/018	37/B	0.5% SPL7013	Yes	Yes	Yes	Yes	Yes
10/020	31/B	1% SPL7013	Yes	Yes	No	Yes	No
10/021	36/B	HEC placebo	Yes	Yes	Yes	Yes	Yes
10/022	21/W	3% SPL7013	Yes	Yes	Yes	Yes	Yes
10/023	30/B	3% SPL7013	Yes	Yes	Yes	Yes	Yes
10/024	23/W	0.5% SPL7013	Yes	Yes	Yes	Yes	Yes
10/025	24/W	3% SPL7013	Yes	Yes	No	No	No
10/026	20/W	HEC placebo	Yes	Yes	Yes	Yes	Yes
10/027	32/B	1% SPL7013	Yes	Yes	Yes	Yes	Yes
10/028	24/W	1% SPL7013	Yes	Yes	No	Yes	No
10/029	33/B	HEC placebo	Yes	Yes	Yes	Yes	Yes
10/030	26/B	0.5% SPL7013	Yes	Yes	Yes	Yes	Yes
10/031	33/B	3% SPL7013	Yes	Yes	Yes	Yes	Yes
10/032	39/B	0.5% SPL7013	Yes	Yes	Yes	Yes	Yes
10/034	37/B	1% SPL7013	Yes	Yes	No	Yes	No
10/037	35/B	HEC placebo	Yes	Yes	Yes	Yes	Yes
10/039	40/B	0.5% SPL7013	Yes	Yes	Yes	Yes	Yes
10/040	20/B	HEC placebo	Yes	Yes	No	Yes	No
10/041	26/W	3% SPL7013	Yes	Yes	Yes	Yes	Yes
10/043	27/B	3% SPL7013	Yes	Yes	No	No	No
10/044	33/B	1% SPL7013	Yes	Yes	Yes	Yes	Yes
10/047	31/W	HEC placebo	Yes	Yes	Yes	Yes	Yes
10/048	29/W	0.5% SPL7013	Yes	Yes	No	No	No
10/049	24/B	1% SPL7013	Yes	Yes	Yes	Yes	Yes
10/050	32/W	1% SPL7013	Yes	Yes	Yes	Yes	Yes
10/051	19/W	3% SPL7013	Yes	Yes	Yes	Yes	Yes
10/053	30/W	0.5% SPL7013	Yes	Yes	Yes	Yes	Yes
10/054	40/B	HEC placebo	Yes	Yes	Yes	Yes	Yes
10/056	18/W	HEC placebo	Yes	Yes	Yes	Yes	Yes
10/057	18/N	0.5% SPL7013	Yes	Yes	Yes	Yes	Yes
10/058	35/W	0.5% SPL7013	Yes	Yes	Yes	Yes	Yes
10/059	26/W	1% SPL7013	Yes	Yes	Yes	Yes	Yes
10/060	29/B	3% SPL7013	Yes	Yes	Yes	Yes	Yes
10/061	22/W	HEC placebo	Yes	Yes	Yes	Yes	Yes
10/064	37/W	0.5% SPL7013	Yes	Yes	No	Yes	No
11/001	19/B	1% SPL7013	Yes	Yes	Yes	Yes	Yes
11/002	28/W	HEC placebo	Yes	Yes	Yes	Yes	Yes
11/003	27/W	3% SPL7013	Yes	Yes	Yes	Yes	Yes
11/004	25/W	0.5% SPL7013	Yes	Yes	Yes	Yes	No
11/005	39/W	0.5% SPL7013	Yes	Yes	Yes	Yes	Yes
11/006	41/B	1% SPL7013	Yes	Yes	Yes	Yes	Yes
11/007	40/W	3% SPL7013	Yes	Yes	Yes	Yes	Yes
11/008	32/W	HEC placebo	Yes	Yes	Yes	Yes	Yes
11/009	23/B	HEC placebo	Yes	Yes	No	Yes	No
11/010	21/B	3% SPL7013	Yes	Yes	Yes	Yes	Yes
11/012	22/W	0.5% SPL7013	Yes	Yes	Yes	Yes	Yes
11/013	32/W	1% SPL7013	Yes	Yes	Yes	Yes	Yes
11/014	38/W	HEC placebo	Yes	Yes	Yes	Yes	Yes
11/017	33/W	0.5% SPL7013	Yes	Yes	Yes	Yes	Yes
11/018	25/W	3% SPL7013	Yes	Yes	No	Yes	No
11/020	40/W	1% SPL7013	Yes	Yes	Yes	Yes	Yes
11/021	35/A	HEC placebo	Yes	Yes	Yes	Yes	Yes
11/023	21/W	0.5% SPL7013	Yes	Yes	Yes	Yes	Yes
11/024	34/W	HEC placebo	Yes	Yes	Yes	Yes	Yes
11/025	33/W	0.5% SPL7013	Yes	Yes	Yes	Yes	Yes
11/026	42/W	1% SPL7013	Yes	Yes	Yes	Yes	Yes
11/027	21/W	3% SPL7013	Yes	Yes	Yes	Yes	Yes
11/028	24/A	HEC placebo	Yes	Yes	Yes	Yes	Yes
11/029	26/A	0.5% SPL7013	Yes	Yes	Yes	Yes	Yes
11/030	29/B	HEC placebo	Yes	Yes	Yes	Yes	Yes
11/031	20/W	0.5% SPL7013	Yes	Yes	Yes	Yes	Yes
11/032	24/W	1% SPL7013	Yes	Yes	Yes	Yes	Yes
11/035	24/B	3% SPL7013	Yes	Yes	Yes	Yes	Yes
11/036	36/W	HEC placebo	Yes	Yes	Yes	Yes	Yes
11/037	26/B	0.5% SPL7013	Yes	Yes	Yes	Yes	Yes
11/038	20/A	3% SPL7013	Yes	Yes	No	Yes	No
12/001	45/W	0.5% SPL7013	Yes	Yes	Yes	Yes	Yes
12/005	33/W	1% SPL7013	Yes	Yes	Yes	Yes	Yes
12/007	26/W	HEC placebo	Yes	Yes	Yes	Yes	Yes
12/008	38/B	HEC placebo	Yes	Yes	Yes	Yes	Yes
12/009	35/B	0.5% SPL7013	Yes	Yes	Yes	Yes	Yes
12/010	27/B	3% SPL7013	Yes	Yes	Yes	Yes	Yes
12/011	27/B	1% SPL7013	Yes	Yes	Yes	Yes	Yes
12/012	28/W	HEC placebo	Yes	Yes	No	No	No
12/015	31/W	0.5% SPL7013	Yes	Yes	Yes	Yes	Yes
12/017	42/W	3% SPL7013	Yes	Yes	Yes	Yes	Yes
12/020	24/W	3% SPL7013	Yes	Yes	Yes	Yes	Yes
12/021	30/W	1% SPL7013	Yes	Yes	Yes	Yes	Yes
12/022	23/B	1% SPL7013	Yes	Yes	Yes	Yes	Yes
12/023	35/B	HEC placebo	Yes	Yes	Yes	Yes	Yes
12/024	28/B	1% SPL7013	Yes	Yes	Yes	Yes	Yes
12/026	35/B	3% SPL7013	Yes	Yes	Yes	Yes	Yes
12/028	24/W	0.5% SPL7013	Yes	Yes	Yes	Yes	Yes
13/002	41/B	0.5% SPL7013	Yes	Yes	Yes	Yes	Yes
13/003	18/B	HEC placebo	Yes	Yes	Yes	Yes	Yes
13/004	36/W	1% SPL7013	Yes	Yes	Yes	Yes	Yes
13/006	44/B	3% SPL7013	Yes	Yes	Yes	Yes	Yes
13/007	40/B	3% SPL7013	Yes	Yes	Yes	Yes	Yes
13/008	22/B	HEC placebo	Yes	Yes	Yes	Yes	Yes
13/009	28/B	0.5% SPL7013	Yes	Yes	Yes	Yes	Yes
13/010	45/B	1% SPL7013	Yes	Yes	No	Yes	No
13/012	39/B	1% SPL7013	Yes	Yes	Yes	Yes	Yes
13/015	31/B	3% SPL7013	Yes	Yes	Yes	Yes	Yes
13/017	40/W	HEC placebo	Yes	Yes	Yes	Yes	Yes
13/018	25/W	0.5% SPL7013	Yes	Yes	Yes	Yes	Yes
13/019	41/B	3% SPL7013	Yes	Yes	Yes	Yes	Yes
14/002	24/A	HEC placebo	Yes	Yes	Yes	Yes	Yes
14/004	30/W	1% SPL7013	Yes	Yes	Yes	Yes	Yes
14/008	22/W	0.5% SPL7013	Yes	Yes	Yes	Yes	No
14/009	24/W	3% SPL7013	Yes	Yes	Yes	Yes	Yes
14/010	20/W	0.5% SPL7013	Yes	Yes	Yes	Yes	Yes
14/012	29/W	HEC placebo	Yes	Yes	No	Yes	No
14/013	36/B	3% SPL7013	Yes	Yes	Yes	Yes	Yes
14/019	42/W	1% SPL7013	Yes	Yes	Yes	Yes	Yes
14/021	21/W	3% SPL7013	Yes	Yes	No	No	No
14/032	20/W	0.5% SPL7013	Yes	Yes	Yes	Yes	Yes
14/033	29/W	1% SPL7013	Yes	Yes	Yes	Yes	Yes
14/034	27/W	HEC placebo	Yes	Yes	Yes	Yes	Yes
14/038	18/W	1% SPL7013	Yes	Yes	Yes	Yes	No
14/041	25/W	3% SPL7013	Yes	Yes	Yes	Yes	Yes
14/043	25/W	1% SPL7013	Yes	Yes	Yes	Yes	Yes
15/001	33/B	3% SPL7013	Yes	Yes	No	Yes	No
15/002	29/B	1% SPL7013	Yes	Yes	Yes	Yes	Yes
15/004	29/B	1% SPL7013	Yes	Yes	No	No	No
15/005	28/B	3% SPL7013	Yes	Yes	Yes	Yes	Yes
15/006	39/B	0.5% SPL7013	Yes	Yes	Yes	Yes	Yes
15/007	18/B	HEC placebo	Yes	Yes	Yes	Yes	Yes
15/011	42/W	1% SPL7013	Yes	Yes	No	Yes	No
15/012	25/B	0.5% SPL7013	Yes	Yes	No	Yes	No
15/014	27/B	HEC placebo	Yes	Yes	No	Yes	No
