# Supplementary material for: A phase 2, double-blind, multicenter, randomized, placebo-controlled, dose‑ranging study of the efficacy and safety of Astodrimer Gel for the treatment of bacterial vaginosis
Source: PLoS One. 2020 May 4;15(5):e0232394. doi: 10.1371/journal.pone.0232394 (PMC7197797; doi:10.1371/journal.pone.0232394)
Supplement: S2 Dataset — (XLSX) [file pone.0232394.s003.xlsx]

## Sheet: Efficacy
Site/Subject	mITT	Age/Race	Treatment	CC EOT	CC TOC	NC EOT	NC TOC
10/001	Yes	27/W/P	0.5% SPL7013	Yes	Yes	Yes	No
10/002	Yes	26/W/P	1% SPL7013	No	No	No	No
10/004	Yes	26/W/P	3% SPL7013	Yes	Yes	No	No
10/005	Yes	25/B/P	3% SPL7013	No	No	No	No
10/009	Yes	41/B/P	HEC placebo	No	No	No	No
10/011	Yes	26/W/P	1% SPL7013	Yes	No	No	No
10/012	Yes	25/W/P	1% SPL7013	Yes	No	Yes	No
10/013	Yes	44/W/M	HEC placebo	No	No	No	No
10/014	Yes	33/W/P	HEC placebo	No	No	No	No
10/016	Yes	21/W/P	0.5% SPL7013	No	No	No	No
10/017	Yes	27/W/P	3% SPL7013		No		No
10/018	Yes	37/B/P	0.5% SPL7013	No	No	No	No
10/020	No	31/B/S	1% SPL7013	Yes		No
10/021	Yes	36/B/P	HEC placebo		No		No
10/022	Yes	21/W/P	3% SPL7013	No	Yes	Yes	Yes
10/023	Yes	30/B/P	3% SPL7013	Yes	No	No	No
10/024	Yes	23/W/P	0.5% SPL7013	Yes	Yes	No	No
10/026	Yes	20/W/P	HEC placebo	Yes		No
10/027	Yes	32/B/P	1% SPL7013	Yes	No	No	No
10/028	No	24/W/S	1% SPL7013	Yes	Yes	No	No
10/029	Yes	33/B/P	HEC placebo	Yes		No
10/030	Yes	26/B/P	0.5% SPL7013	No	No	No	No
10/031	Yes	33/B/P	3% SPL7013	Yes	No	No	No
10/032	Yes	39/B/P	0.5% SPL7013	Yes	No	No	No
10/034	No	37/B/S	1% SPL7013	Yes	Yes	No	No
10/037	Yes	35/B/P	HEC placebo	No	No	No	No
10/039	Yes	40/B/P	0.5% SPL7013	Yes	No	No	No
10/040	No	20/B/S	HEC placebo	Yes	Yes	No	No
10/041	Yes	26/W/P	3% SPL7013	Yes	No	No	No
10/044	Yes	33/B/P	1% SPL7013	No	No	No	No
10/047	Yes	31/W/P	HEC placebo	Yes	Yes	No	No
10/049	Yes	24/B/P	1% SPL7013	Yes	Yes	No	Yes
10/050	Yes	32/W/P	1% SPL7013	Yes	Yes	No	Yes
10/051	Yes	19/W/P	3% SPL7013	Yes	Yes	Yes	No
10/053	Yes	30/W/P	0.5% SPL7013	No	Yes	Yes	Yes
10/054	Yes	40/B/P	HEC placebo	No	No	No	No
10/056	Yes	18/W/P	HEC placebo	No	No	No	No
10/057	Yes	18/N/P	0.5% SPL7013	Yes	No	No	No
10/058	Yes	35/W/P	0.5% SPL7013		No		No
10/059	Yes	26/W/P	1% SPL7013	Yes	Yes		Yes
10/060	Yes	29/B/P	3% SPL7013	No	No	Yes	No
10/061	Yes	22/W/P	HEC placebo	Yes	Yes	No	Yes
10/064	No	37/W/S	0.5% SPL7013	No	Yes	No	No
11/001	Yes	19/B/P	1% SPL7013	Yes	Yes	No	No
11/002	Yes	28/W/P	HEC placebo	No	No	No	No
11/003	Yes	27/W/P	3% SPL7013	Yes	No	No	No
11/004	Yes	25/W/M	0.5% SPL7013	Yes	No	No	No
11/005	Yes	39/W/P	0.5% SPL7013	Yes	Yes	No	No
11/006	Yes	41/B/P	1% SPL7013	Yes	Yes	No	No
11/007	Yes	40/W/P	3% SPL7013	Yes	No	No	No
11/008	Yes	32/W/P	HEC placebo	No	No	No	No
11/009	No	23/B/S	HEC placebo	No	No	No	No
11/010	Yes	21/B/P	3% SPL7013		No	Yes	No
11/012	Yes	22/W/P	0.5% SPL7013	No	No	No	No
11/013	Yes	32/W/P	1% SPL7013	Yes	No	Yes	No
11/014	Yes	38/W/P	HEC placebo	No	No	No	No
11/017	Yes	33/W/P	0.5% SPL7013	Yes	No	Yes	No
11/018	No	25/W/S	3% SPL7013	Yes	No	No	Yes
11/020	Yes	40/W/P	1% SPL7013	Yes	Yes	No	No
11/021	Yes	35/A/P	HEC placebo	No	No	No	No
11/023	Yes	21/W/P	0.5% SPL7013	No	Yes	No	No
11/024	Yes	34/W/P	HEC placebo	No	No	No	No
11/025	Yes	33/W/P	0.5% SPL7013	No	No	No	No
11/026	Yes	42/W/P	1% SPL7013	No	No	No	No
11/027	Yes	21/W/P	3% SPL7013	Yes	Yes	No	No
11/028	Yes	24/A/P	HEC placebo	Yes	No	No	No
11/029	Yes	26/A/P	0.5% SPL7013	Yes	No	Yes	No
11/030	Yes	29/B/P	HEC placebo	Yes	Yes	No	No
11/031	Yes	20/W/P	0.5% SPL7013	No	No	No	No
11/032	Yes	24/W/P	1% SPL7013	Yes	Yes	Yes	No
11/035	Yes	24/B/P	3% SPL7013	Yes	No	No	No
11/036	Yes	36/W/P	HEC placebo	No	No	No	No
11/037	Yes	26/B/P	0.5% SPL7013	Yes	No	No	No
11/038	No	20/A/S	3% SPL7013	Yes	Yes	No	No
12/001	Yes	45/W/P	0.5% SPL7013	No	No	No	No
12/005	Yes	33/W/P	1% SPL7013	No	No	No	No
12/007	Yes	26/W/P	HEC placebo	No	No	No	No
12/008	Yes	38/B/P	HEC placebo	No	No	No	No
12/009	Yes	35/B/P	0.5% SPL7013	No	No	Yes	No
12/010	Yes	27/B/P	3% SPL7013	No	Yes	Yes	Yes
12/011	Yes	27/B/P	1% SPL7013	Yes	Yes	No	No
12/015	Yes	31/W/P	0.5% SPL7013	No	No	No	No
12/017	Yes	42/W/P	3% SPL7013	Yes	No
12/020	Yes	24/W/P	3% SPL7013	Yes	No
12/021	Yes	30/W/P	1% SPL7013	Yes	No	Yes	No
12/022	Yes	23/B/P	1% SPL7013	Yes	No	No	No
12/023	Yes	35/B/P	HEC placebo	No	No	No	No
12/024	Yes	28/B/P	1% SPL7013	No	No	No	No
12/026	Yes	35/B/P	3% SPL7013	Yes	Yes	Yes	Yes
12/028	Yes	24/W/P	0.5% SPL7013	Yes	No	No	No
13/002	Yes	41/B/P	0.5% SPL7013	Yes	No	No	No
13/003	Yes	18/B/P	HEC placebo	No	No	No	No
13/004	Yes	36/W/P	1% SPL7013	Yes	Yes	No	No
13/006	Yes	44/B/P	3% SPL7013	No	No	No	No
13/007	Yes	40/B/P	3% SPL7013	Yes	No	No	No
13/008	Yes	22/B/P	HEC placebo	No	No	No	No
13/009	Yes	28/B/P	0.5% SPL7013	Yes	No	No	No
13/010	No	45/B/S	1% SPL7013	No	No	Yes	No
13/012	Yes	39/B/P	1% SPL7013	No	No	No	Yes
13/015	Yes	31/B/P	3% SPL7013	Yes	No	No	No
13/017	Yes	40/W/P	HEC placebo	No	No	No	No
13/018	Yes	25/W/P	0.5% SPL7013	Yes	Yes	Yes	No
13/019	Yes	41/B/P	3% SPL7013	No	Yes	No	No
14/002	Yes	24/A/P	HEC placebo	No	No	No	No
14/004	Yes	30/W/P	1% SPL7013	Yes	Yes	No	No
14/008	Yes	22/W/M	0.5% SPL7013	Yes	No	No	No
14/009	Yes	24/W/P	3% SPL7013	Yes		No
14/010	Yes	20/W/P	0.5% SPL7013	No	Yes	No	Yes
14/012	No	29/W/S	HEC placebo	Yes	Yes	Yes	No
14/013	Yes	36/B/P	3% SPL7013	No	No	No	No
14/019	Yes	42/W/P	1% SPL7013	Yes	Yes	No	Yes
14/032	Yes	20/W/P	0.5% SPL7013	Yes	No	No	Yes
14/033	Yes	29/W/P	1% SPL7013	Yes	No	Yes	No
14/034	Yes	27/W/P	HEC placebo	No	No	No	No
14/038	Yes	18/W/M	1% SPL7013	No		No
14/041	Yes	25/W/P	3% SPL7013	No	No	No	No
14/043	Yes	25/W/P	1% SPL7013	Yes	No	No	No
15/001	No	33/B/S	3% SPL7013	Yes	Yes	No	No
15/002	Yes	29/B/P	1% SPL7013	Yes	Yes	No	No
15/005	Yes	28/B/P	3% SPL7013	No	No	No	No
15/006	Yes	39/B/P	0.5% SPL7013	No	No	No	No
15/007	Yes	18/B/P	HEC placebo	No	No	No	No
15/011	No	42/W/S	1% SPL7013	No	No	No	No
15/012	No	25/B/S	0.5% SPL7013	No	No	No	No
15/014	No	27/B/S	HEC placebo	Yes	Yes	No	No
