# Supplementary material for: A phase 2, double-blind, multicenter, randomized, placebo-controlled, dose‑ranging study of the efficacy and safety of Astodrimer Gel for the treatment of bacterial vaginosis
Source: PLoS One. 2020 May 4;15(5):e0232394. doi: 10.1371/journal.pone.0232394 (PMC7197797; doi:10.1371/journal.pone.0232394)
Supplement: S3 Dataset — (XLSX) [file pone.0232394.s004.xlsx]

## Sheet: Reported Symptoms
Subject	mITT	Treatment	EOT Discharge Present	EOT Odor Present	TOC Discharge Present	TOC Odor Present
10/001	Yes	0.5% SPL7013	No	No	Yes	No
10/002	Yes	1% SPL7013	No	No	Yes	Yes
10/004	Yes	3% SPL7013	No	No	No	No
10/005	Yes	3% SPL7013	No	No	Yes	Yes
10/007	No	0.5% SPL7013
10/009	Yes	HEC placebo	No	No	Yes	No
10/011	Yes	1% SPL7013	No	No	No	No
10/012	Yes	1% SPL7013	No	No	No	No
10/013	Yes	HEC placebo	Yes	Yes	No	Yes
10/014	Yes	HEC placebo			Yes	Yes
10/016	Yes	0.5% SPL7013	Yes	No	Yes	Yes
10/017	Yes	3% SPL7013	Yes	Yes
10/018	Yes	0.5% SPL7013	No	No	No	No
10/020	No	1% SPL7013	Yes	No
10/021	Yes	HEC placebo			Yes	Yes
10/022	Yes	3% SPL7013	No	No	No	No
10/023	Yes	3% SPL7013	Yes	Yes	Yes	Yes
10/024	Yes	0.5% SPL7013	No	No	No	No
10/025	No	3% SPL7013
10/026	Yes	HEC placebo	No	No
10/027	Yes	1% SPL7013	No	Yes	Yes	Yes
10/028	No	1% SPL7013	No	No	No	No
10/029	Yes	HEC placebo	No	No
10/030	Yes	0.5% SPL7013	No	Yes	No	No
10/031	Yes	3% SPL7013	Yes	No	No	No
10/032	Yes	0.5% SPL7013	No	No	No	No
10/034	No	1% SPL7013	No	No	No	No
10/037	Yes	HEC placebo	Yes	Yes	Yes	Yes
10/039	Yes	0.5% SPL7013	No	No	No	No
10/040	No	HEC placebo	No	Yes	Yes	Yes
10/041	Yes	3% SPL7013	Yes	No	Yes	Yes
10/043	No	3% SPL7013
10/044	Yes	1% SPL7013	No	No	No	No
10/047	Yes	HEC placebo	Yes	No	No	No
10/048	No	0.5% SPL7013
10/049	Yes	1% SPL7013	No	No	Yes	No
10/050	Yes	1% SPL7013	No	No	No	No
10/051	Yes	3% SPL7013	No	No	Yes	No
10/053	Yes	0.5% SPL7013	Yes	No		No
10/054	Yes	HEC placebo	Yes	Yes	No	Yes
10/056	Yes	HEC placebo	Yes	Yes	No	No
10/057	Yes	0.5% SPL7013	Yes	No	No	No
10/058	Yes	0.5% SPL7013	No	No	No	No
10/059	Yes	1% SPL7013	Yes	Yes	No	No
10/060	Yes	3% SPL7013	No	No	No	No
10/061	Yes	HEC placebo	Yes	Yes	No	No
10/064	No	0.5% SPL7013	No	Yes	No	No
11/001	Yes	1% SPL7013	No	No	No	No
11/002	Yes	HEC placebo	Yes	Yes	Yes	No
11/003	Yes	3% SPL7013	No	Yes	No	No
11/004	Yes	0.5% SPL7013	No	No	Yes	Yes
11/005	Yes	0.5% SPL7013	No	No	No	No
11/006	Yes	1% SPL7013	No	No	Yes	Yes
11/007	Yes	3% SPL7013	No	No	Yes	Yes
11/008	Yes	HEC placebo	Yes	Yes	No	No
11/009	No	HEC placebo	Yes	Yes	No	No
11/010	Yes	3% SPL7013	No	No	No	No
11/012	Yes	0.5% SPL7013	Yes	Yes	No	No
11/013	Yes	1% SPL7013	Yes	No	Yes	Yes
11/014	Yes	HEC placebo	Yes	Yes	No	No
11/017	Yes	0.5% SPL7013	No	Yes	Yes	Yes
11/018	No	3% SPL7013	Yes	Yes	Yes	Yes
11/020	Yes	1% SPL7013	No	No	No	No
11/021	Yes	HEC placebo	Yes	Yes	Yes	Yes
11/023	Yes	0.5% SPL7013	Yes	Yes	No	No
11/024	Yes	HEC placebo	Yes	Yes	No	No
11/025	Yes	0.5% SPL7013	Yes	Yes	No	No
11/026	Yes	1% SPL7013		Yes	No	No
11/027	Yes	3% SPL7013	No	No	No	No
11/028	Yes	HEC placebo	No	No	No	No
11/029	Yes	0.5% SPL7013	No	No	Yes	No
11/030	Yes	HEC placebo	No	No	No	No
11/031	Yes	0.5% SPL7013	Yes	Yes	No	No
11/032	Yes	1% SPL7013	No	No	No	No
11/035	Yes	3% SPL7013	No	No	No	No
11/036	Yes	HEC placebo	Yes	Yes	No	No
11/037	Yes	0.5% SPL7013	No	No	Yes	Yes
11/038	No	3% SPL7013	Yes	Yes	Yes	Yes
12/001	Yes	0.5% SPL7013	Yes	Yes	No	No
12/005	Yes	1% SPL7013	Yes	Yes	No	Yes
12/007	Yes	HEC placebo	Yes	Yes	Yes	Yes
12/008	Yes	HEC placebo	Yes	Yes	No	No
12/009	Yes	0.5% SPL7013	No	No	Yes	Yes
12/010	Yes	3% SPL7013	No	No	No	No
12/011	Yes	1% SPL7013	No	No	No	No
12/012	No	HEC placebo
12/015	Yes	0.5% SPL7013	Yes	No	No	No
12/017	Yes	3% SPL7013	No	No	Yes	Yes
12/020	Yes	3% SPL7013		No	No	No
12/021	Yes	1% SPL7013			Yes	Yes
12/022	Yes	1% SPL7013	Yes	No	No	Yes
12/023	Yes	HEC placebo	Yes	No	No	No
12/024	Yes	1% SPL7013	Yes	No	Yes	Yes
12/026	Yes	3% SPL7013	Yes	Yes	No	No
12/028	Yes	0.5% SPL7013	No	Yes	Yes	Yes
13/002	Yes	0.5% SPL7013	No	No	Yes	No
13/003	Yes	HEC placebo	Yes	Yes	Yes	Yes
13/004	Yes	1% SPL7013	No	No	No	No
13/006	Yes	3% SPL7013	Yes	Yes	Yes	No
13/007	Yes	3% SPL7013	No	No	No	Yes
13/008	Yes	HEC placebo	No	No	Yes	Yes
13/009	Yes	0.5% SPL7013	Yes	No	Yes	Yes
13/010	No	1% SPL7013		No	Yes	Yes
13/012	Yes	1% SPL7013	Yes	No	No	No
13/015	Yes	3% SPL7013	Yes	No	No	No
13/017	Yes	HEC placebo	Yes	Yes	Yes	No
13/018	Yes	0.5% SPL7013	No	No	No	No
13/019	Yes	3% SPL7013	Yes	No	No	No
14/002	Yes	HEC placebo	No	No	Yes	Yes
14/004	Yes	1% SPL7013	No	No	No	No
14/008	Yes	0.5% SPL7013	Yes	Yes	No	No
14/009	Yes	3% SPL7013	No	No
14/010	Yes	0.5% SPL7013	Yes	No	Yes	No
14/012	No	HEC placebo	Yes	Yes	No	No
14/013	Yes	3% SPL7013	Yes	No	No	No
14/019	Yes	1% SPL7013	No	No	No	No
14/021	No	3% SPL7013
14/032	Yes	0.5% SPL7013	Yes	Yes	No	No
14/033	Yes	1% SPL7013
14/034	Yes	HEC placebo	Yes	Yes	No	No
14/038	Yes	1% SPL7013			Yes	Yes
14/041	Yes	3% SPL7013	No	No	No	No
14/043	Yes	1% SPL7013	No	No	No	No
15/001	No	3% SPL7013	No	No	No	No
15/002	Yes	1% SPL7013	No	No	No	No
15/004	No	1% SPL7013
15/005	Yes	3% SPL7013	Yes	No		No
15/006	Yes	0.5% SPL7013	No	No	No	No
15/007	Yes	HEC placebo	No	Yes	No	No
15/011	No	1% SPL7013		Yes	No	No
15/012	No	0.5% SPL7013	Yes	No	No	No
15/014	No	HEC placebo	No	No	No	No
