# Supplementary material for: A phase 2, double-blind, multicenter, randomized, placebo-controlled, dose‑ranging study of the efficacy and safety of Astodrimer Gel for the treatment of bacterial vaginosis
Source: PLoS One. 2020 May 4;15(5):e0232394. doi: 10.1371/journal.pone.0232394 (PMC7197797; doi:10.1371/journal.pone.0232394)
Supplement: S4 Dataset — (XLSX) [file pone.0232394.s005.xlsx]

## Sheet: AEs
Patient	Verbatim Term	DAIDS Category	DAIDS Parameter	Potential Genital Irritation	Discharge due to	Onset Date	End Date	Severity	Relationship	Action taken with Study Drug	Action taken for Study	Outcome	Serious	System Organ Class	Preferred Term
10009	VULVAR RASH	GENITOURINARY SIGNS/SYMPTOMS - VULVA	VULVAR RASH	YES	N/A	201008	201008	GRADE 1: MILD	NOT RELATED	NONE		RECOVERED	NO	Reproductive system and breast disorders	Genital rash
10002	LIGHT CLOUDY VAGINAL DISCHARGE	GENITOURINARY SIGNS/SYMPTOMS - VAGINA	VAGINAL DISCHARGE AS OBSERVED BY CLINICIAN	YES	BV	201009	201009	GRADE 1: MILD	PROBABLY NOT RELATED	NONE	NONE	RECOVERED	NO	Reproductive system and breast disorders	Vaginal discharge
10002	CLOUDY WHITE VAGINAL DISCHARGE	GENITOURINARY SIGNS/SYMPTOMS - VAGINA	VAGINAL DISCHARGE AS OBSERVED BY CLINICIAN	YES	BV	201009	201009	GRADE 1: MILD	PROBABLY NOT RELATED	NONE	NONE	RECOVERED	NO	Reproductive system and breast disorders	Vaginal discharge
10004	VAGINAL BURNING	PAIN AND TENDERNESS		YES	N/A	201009	201009	GRADE 1: MILD	POSSIBLY RELATED	NONE	NONE	RECOVERED	NO	Reproductive system and breast disorders	Vulvovaginal burning sensation
10004	CRAMPING/PAIN LOWER ABDOMEN	PAIN AND TENDERNESS	PAIN	NO	N/A	201009	201009	GRADE 1: MILD	NOT RELATED	NONE		RECOVERED	NO	Gastrointestinal disorders	Abdominal pain lower
10004	VAGINAL CLUMPING DISCHARGE DUE TO CANDIDA	GENITOURINARY INFECTIONS	CANDIDA	YES	N/A	201009	201009	GRADE 2: MODERATE	DEFINITELY RELATED	NONE	NONE	RECOVERED	NO	Infections and infestations	Vulvovaginal candidiasis
10005	ABDOMINAL CRAMPING	PAIN AND TENDERNESS		YES	N/A	201008	201008	GRADE 1: MILD	PROBABLY NOT RELATED	NONE	NONE	RECOVERED	NO	Gastrointestinal disorders	Abdominal pain
10005	YELLOW LUMPY VAGINAL DISCHARGE	GENITOURINARY SIGNS/SYMPTOMS - VAGINA	VAGINAL DISCHARGE AS OBSERVED BY CLINICIAN	YES	BV	201009	201009	GRADE 1: MILD	PROBABLY NOT RELATED	NONE	NONE	RECOVERED	NO	Reproductive system and breast disorders	Vaginal discharge
10005	VAGINAL EXCESSIVE DISCHARGE	GENITOURINARY SIGNS/SYMPTOMS - VAGINA	VAGINAL DISCHARGE AS OBSERVED BY CLINICIAN	YES	BV	201009		GRADE 2: MODERATE	NOT RELATED	NONE	NONE	RECOVERING AE ABATING	NO	Reproductive system and breast disorders	Vaginal discharge
10013	OCCASIONAL ITCHING (VAGINAL)	GENITOURINARY SIGNS/SYMPTOMS - VULVA	VULVAR /VAGINAL ITCHING	YES	N/A	201009	201009	GRADE 2: MODERATE	POSSIBLY RELATED	NONE	NONE	RECOVERED	NO	Reproductive system and breast disorders	Vulvovaginal pruritus
10013	VAGINAL DRYNESS	GENITOURINARY SIGNS/SYMPTOMS - VAGINA	VAGINAL DRYNESS	YES	N/A	201010		GRADE 2: MODERATE	PROBABLY RELATED	NONE	NONE	RECOVERING AE ABATING	NO	Reproductive system and breast disorders	Vulvovaginal dryness
10013	VAGINAL ITCHING	GENITOURINARY SIGNS/SYMPTOMS - VULVA	VULVAR /VAGINAL ITCHING	YES	N/A	201010		GRADE 2: MODERATE	PROBABLY RELATED	NONE	NONE	RECOVERING AE ABATING	NO	Reproductive system and breast disorders	Vulvovaginal pruritus
10011	STOMACH ACHE			NO	N/A	201009	201009	GRADE 1: MILD	PROBABLY NOT RELATED	NONE	NONE	RECOVERED	NO	Gastrointestinal disorders	Abdominal pain upper
10016	PELVIC PAIN	PAIN AND TENDERNESS	PAIN	YES	N/A	201009	201009	GRADE 1: MILD	PROBABLY NOT RELATED	NONE	NONE	RECOVERED	NO	Reproductive system and breast disorders	Pelvic pain
10016	VAGINAL DRYNESS	GENITOURINARY SIGNS/SYMPTOMS - VAGINA	VAGINAL DRYNESS	YES	N/A	201009	201009	GRADE 1: MILD	PROBABLY NOT RELATED	NONE	NONE	RECOVERED	NO	Reproductive system and breast disorders	Vulvovaginal dryness
12001	FOOD POISONING			NO	N/A	201009	201009	GRADE 1: MILD	NOT RELATED	NONE	NONE	RECOVERED	NO	Gastrointestinal disorders	Food poisoning
12001	VAGINAL BLEEDING	GENITOURINARY SIGNS/SYMPTOMS - VAGINA		NO	N/A	201010		GRADE 1: MILD	PROBABLY NOT RELATED	NONE	NONE	LITTLE OR NO CHANGE	NO	Reproductive system and breast disorders	Vaginal haemorrhage
10023	PROLONGED MENSES	ABNORMAL UTERINE BLEEDING UNRELATED TO PREGNANCY		NO	N/A	201010	201010	GRADE 1: MILD	PROBABLY NOT RELATED	NONE	NONE	RECOVERED	NO	Reproductive system and breast disorders	Menorrhagia
10023	THICK WHITE CLUMPY VAGINAL DISCHARGE	GENITOURINARY SIGNS/SYMPTOMS - VAGINA	VAGINAL DISCHARGE AS OBSERVED BY CLINICIAN	YES	BV	201009	201009	GRADE 1: MILD	PROBABLY NOT RELATED	NONE	NONE	RECOVERED	NO	Reproductive system and breast disorders	Vaginal discharge
13004	ABDOMINAL CRAMPS (LOWER ABDOMINAL AREA)	PAIN AND TENDERNESS		YES	N/A	201009	201009	GRADE 1: MILD	NOT RELATED	NONE	NONE	RECOVERED	NO	Gastrointestinal disorders	Abdominal pain lower
13004	HEAVY CRAMPING DURING MENSES	PAIN AND TENDERNESS	DYSMENORRHEA/CRAMPING WITH MENSES	YES	N/A	201010	201010	GRADE 1: MILD	NOT RELATED	NONE	NONE	RECOVERED	NO	Reproductive system and breast disorders	Dysmenorrhoea
13003	VAGINAL BURNING	PAIN AND TENDERNESS		YES	N/A	201009	201009	GRADE 2: MODERATE	NOT RELATED	NONE	NONE	RECOVERED	NO	Reproductive system and breast disorders	Vulvovaginal burning sensation
13003	EXCESSIVE VAGINAL DISCHARGE	GENITOURINARY SIGNS/SYMPTOMS - VAGINA	VAGINAL DISCHARGE AS OBSERVED BY CLINICIAN	YES	BV	201010		GRADE 2: MODERATE	NOT RELATED	NONE		RECOVERING AE ABATING	NO	Reproductive system and breast disorders	Vaginal discharge
13002	VAGINAL EXCESSIVE DISCHARGE	GENITOURINARY SIGNS/SYMPTOMS - VAGINA	VAGINAL DISCHARGE AS OBSERVED BY CLINICIAN	YES	BV	201010		GRADE 2: MODERATE	NOT RELATED	NONE		RECOVERING AE ABATING	NO	Reproductive system and breast disorders	Vaginal discharge
13006	VAGINAL ITCHING	GENITOURINARY SIGNS/SYMPTOMS - VULVA	VULVAR /VAGINAL ITCHING	YES	N/A	201010	201010	GRADE 1: MILD	NOT RELATED	NONE		RECOVERED	NO	Reproductive system and breast disorders	Vulvovaginal pruritus
13006	VULVOVAGINITIS	NO ORGANISM IDENTIFIED AFTER APPROPRIATE TESTING PERFORMED	VULVOVAGINITIS	YES	N/A	201010	201010	GRADE 1: MILD	NOT RELATED	NONE		RECOVERED	NO	Infections and infestations	Vulvovaginitis
13006	VAGINAL YEAST	GENITOURINARY INFECTIONS	CANDIDA	YES	N/A	201010		GRADE 1: MILD	POSSIBLY RELATED	NONE		RECOVERING AE ABATING	NO	Infections and infestations	Vulvovaginal mycotic infection
12005	VAGINAL ITCHING	GENITOURINARY SIGNS/SYMPTOMS - VULVA	VULVAR /VAGINAL ITCHING	YES	N/A	201010	201010	GRADE 1: MILD	POSSIBLY RELATED	NONE	NONE	RECOVERED	NO	Reproductive system and breast disorders	Vulvovaginal pruritus
12005	HEAVY MENSES	ABNORMAL UTERINE BLEEDING UNRELATED TO PREGNANCY	MENORRHAGIA	NO	N/A	201010	201010	GRADE 1: MILD	NOT RELATED	NONE		RECOVERED	NO	Reproductive system and breast disorders	Menorrhagia
12005	ABDOMINAL PAIN (LOWER ABDOMINAL AREA)	PAIN AND TENDERNESS	PAIN	NO	N/A	201010	201010	GRADE 1: MILD	NOT RELATED	NONE		RECOVERED	NO	Gastrointestinal disorders	Abdominal pain lower
12005	ABDOMINAL PAIN (LOWER ABDOMINAL AREA)	PAIN AND TENDERNESS	PAIN	NO	N/A	201010	201010	GRADE 1: MILD	NOT RELATED	NONE		RECOVERED	NO	Gastrointestinal disorders	Abdominal pain lower
12005	VAGINAL PAIN	PAIN AND TENDERNESS	PAIN	YES	N/A	201010	201010	GRADE 1: MILD	NOT RELATED	NONE		RECOVERED	NO	Reproductive system and breast disorders	Vulvovaginal pain
12005	VAGINAL PAIN	PAIN AND TENDERNESS	PAIN	YES	N/A	201010	201010	GRADE 1: MILD	NOT RELATED	NONE		RECOVERED	NO	Reproductive system and breast disorders	Vulvovaginal pain
12008	FLU-LIKE SYMPTOMS			NO	N/A	201010		GRADE 2: MODERATE	NOT RELATED	NONE		RECOVERING AE ABATING	NO	General disorders and administration site conditions	Influenza like illness
12007	VAGINAL EXCESSIVE DISCHARGE	GENITOURINARY SIGNS/SYMPTOMS - VAGINA	VAGINAL DISCHARGE AS OBSERVED BY CLINICIAN	YES	BV	201011		GRADE 1: MILD	NOT RELATED	NONE	NONE	LITTLE OR NO CHANGE	NO	Reproductive system and breast disorders	Vaginal discharge
12009	LOWER ABDOMINAL PAIN	PAIN AND TENDERNESS	PAIN	NO	N/A	201010	201010	GRADE 1: MILD	PROBABLY NOT RELATED	NONE	NONE	RECOVERED	NO	Gastrointestinal disorders	Abdominal pain lower
12009	VULVAR RASH	GENITOURINARY SIGNS/SYMPTOMS - VULVA	VULVAR RASH	YES	N/A	201011	201011	GRADE 1: MILD	NOT RELATED	NONE	NONE	RECOVERED	NO	Reproductive system and breast disorders	Genital rash
11001	PELVIC PAIN	PAIN AND TENDERNESS	PAIN	YES	N/A	201010	201010	GRADE 1: MILD	NOT RELATED	NONE	NONE	RECOVERED	NO	Reproductive system and breast disorders	Pelvic pain
11003	COMMON COLD			NO	N/A	201011	201011	GRADE 1: MILD	NOT RELATED	NONE	NONE	RECOVERED	NO	Infections and infestations	Nasopharyngitis
11002	UPPER RESPIRATORY INFECTION			NO	N/A	201010	201011	GRADE 1: MILD	NOT RELATED	NONE		RECOVERED	NO	Infections and infestations	Upper respiratory tract infection
11002	PELVIC PAIN	PAIN AND TENDERNESS	PAIN	YES	N/A	201010	201010	GRADE 1: MILD	NOT RELATED	NONE	NONE	RECOVERED	NO	Reproductive system and breast disorders	Pelvic pain
11002	UTERINE CRAMPS	PAIN AND TENDERNESS		YES	N/A	201010	201010	GRADE 1: MILD	NOT RELATED	NONE	NONE	RECOVERED	NO	Reproductive system and breast disorders	Uterine spasm
11002	VULVAL ITCHING	GENITOURINARY SIGNS/SYMPTOMS - VULVA	VULVAR /VAGINAL ITCHING	YES	N/A	201011		GRADE 1: MILD	NOT RELATED	NONE		LITTLE OR NO CHANGE	NO	Reproductive system and breast disorders	Vulvovaginal pruritus
11007	VAGINAL EXCESSIVE DISCHARGE	GENITOURINARY SIGNS/SYMPTOMS - VAGINA	VAGINAL DISCHARGE AS OBSERVED BY CLINICIAN	YES	BV	201011		GRADE 1: MILD	NOT RELATED	NONE	NONE	LITTLE OR NO CHANGE	NO	Reproductive system and breast disorders	Vaginal discharge
11010	PRURITIS (ALL OVER BODY)			NO	N/A	201011	201011	GRADE 1: MILD	POSSIBLY RELATED	NONE	NONE	RECOVERED	NO	Skin and subcutaneous tissue disorders	Pruritus generalised
11010	VAGINAL EXCESSIVE DISCHARGE	GENITOURINARY SIGNS/SYMPTOMS - VAGINA	VAGINAL DISCHARGE AS OBSERVED BY CLINICIAN	YES	BV	201011		GRADE 2: MODERATE	NOT RELATED	NONE		LITTLE OR NO CHANGE	NO	Reproductive system and breast disorders	Vaginal discharge
13010	VAGINAL ITCHING	GENITOURINARY SIGNS/SYMPTOMS - VULVA	VULVAR /VAGINAL ITCHING	YES	N/A	201012		GRADE 1: MILD	NOT RELATED	NONE		RECOVERING AE ABATING	NO	Reproductive system and breast disorders	Vulvovaginal pruritus
13010	VULVOVAGINITIS	NO ORGANISM IDENTIFIED AFTER APPROPRIATE TESTING PERFORMED	VULVOVAGINITIS	YES	N/A	201012		GRADE 2: MODERATE	NOT RELATED	NONE		RECOVERING AE ABATING	NO	Infections and infestations	Vulvovaginitis
13008	PELVIC PAIN	PAIN AND TENDERNESS	PAIN	YES	N/A	201010	201010	GRADE 1: MILD	PROBABLY RELATED	NONE	NONE	RECOVERED	NO	Reproductive system and breast disorders	Pelvic pain
13008	DYSURIA	GENITOURINARY SIGNS/SYMPTOMS - URINARY TRACT	DYSURIA	YES	N/A	201011		GRADE 1: MILD	NOT RELATED	NONE	NONE	RECOVERING AE ABATING	NO	Renal and urinary disorders	Dysuria
13008	VAGINAL EXCESSIVE DISCHARGE	GENITOURINARY SIGNS/SYMPTOMS - VAGINA	VAGINAL DISCHARGE AS OBSERVED BY CLINICIAN	YES	BV	201011		GRADE 2: MODERATE	NOT RELATED	NONE	NONE	RECOVERING AE ABATING	NO	Reproductive system and breast disorders	Vaginal discharge
11008	SINUS CONGESTION			NO	N/A	201011	201011	GRADE 1: MILD	NOT RELATED	NONE		RECOVERED	NO	Respiratory, thoracic and mediastinal disorders	Sinus congestion
13009	URINATION IRRITATION (TINGLING AFTER URINATING)	GENITOURINARY SIGNS/SYMPTOMS - URINARY TRACT		YES	N/A	201010	201010	GRADE 1: MILD	NOT RELATED	NONE	NONE	RECOVERED	NO	Renal and urinary disorders	Micturition disorder
10017	CHEST PAIN (CARDIAC)			NO	N/A	201009	201009	GRADE 2: MODERATE	NOT RELATED	NONE		RECOVERED	NO	Cardiac disorders	Angina pectoris
10017	UTERINE CRAMPS	PAIN AND TENDERNESS		YES	N/A	201009	201009	GRADE 1: MILD	PROBABLY NOT RELATED	NONE	NONE	RECOVERED	NO	Reproductive system and breast disorders	Uterine spasm
10031	PELVIC DISCOMFORT	PAIN AND TENDERNESS		NO	N/A	201009	201009	GRADE 1: MILD	PROBABLY RELATED	NONE	NONE	RECOVERED	NO	Reproductive system and breast disorders	Pelvic discomfort
10031	VAGINAL SPOTTING	GENITOURINARY SIGNS/SYMPTOMS - VAGINA		NO	N/A	201010		GRADE 1: MILD	POSSIBLY RELATED	NONE	NONE	RECOVERING AE ABATING	NO	Reproductive system and breast disorders	Vaginal haemorrhage
10031	VAGINAL EXCESSIVE DISCHARGE	GENITOURINARY SIGNS/SYMPTOMS - VAGINA	VAGINAL DISCHARGE AS OBSERVED BY CLINICIAN	YES	BV	201010		GRADE 2: MODERATE	NOT RELATED	NONE		RECOVERING AE ABATING	NO	Reproductive system and breast disorders	Vaginal discharge
10032	LOWER ABDOMINAL PAIN	PAIN AND TENDERNESS	PAIN	YES	N/A	201010	201010	GRADE 2: MODERATE	PROBABLY NOT RELATED	NONE	NONE	RECOVERED	NO	Gastrointestinal disorders	Abdominal pain lower
10032	VAGINAL EXCESSIVE DISCHARGE	GENITOURINARY SIGNS/SYMPTOMS - VAGINA	VAGINAL DISCHARGE AS OBSERVED BY CLINICIAN	YES	BV	201010		GRADE 2: MODERATE	NOT RELATED	NONE		RECOVERING AE ABATING	NO	Reproductive system and breast disorders	Vaginal discharge
10030	SLIGHT ABDOMINAL CRAMP (LOWER ABDOMINAL AREA)	PAIN AND TENDERNESS		NO	N/A	201009	201009	GRADE 1: MILD	PROBABLY RELATED	NONE	NONE	RECOVERED	NO	Gastrointestinal disorders	Abdominal pain lower
10030	SLIGHT ABDOMINAL DISCOMFORT (LOWER ABDOMINAL AREA)	PAIN AND TENDERNESS		NO	N/A	201009	201009	GRADE 1: MILD	PROBABLY RELATED	NONE	NONE	RECOVERED	NO	Gastrointestinal disorders	Abdominal discomfort
10028	VULVAL ITCHING	GENITOURINARY SIGNS/SYMPTOMS - VULVA	VULVAR /VAGINAL ITCHING	YES	N/A	201009	201010	GRADE 2: MODERATE	POSSIBLY RELATED	NONE	NONE	RECOVERED	NO	Reproductive system and breast disorders	Vulvovaginal pruritus
10028	VULVAL ULCER	GENITOURINARY SIGNS/SYMPTOMS - VULVA	VULVAR LESIONS	YES	N/A	201009	201010	GRADE 2: MODERATE	POSSIBLY RELATED	NONE	NONE	RECOVERED	NO	Reproductive system and breast disorders	Vulval ulceration
10028	VULVOVAGINITIS	NO ORGANISM IDENTIFIED AFTER APPROPRIATE TESTING PERFORMED	VULVOVAGINITIS	YES	BV	201009	201010	GRADE 2: MODERATE	POSSIBLY RELATED	NONE	NONE	RECOVERED	NO	Infections and infestations	Vulvovaginitis
10028	CUTANEOUS CANDIDIASIS OF THE VULVA (ERYTHEMA)	GENITOURINARY INFECTIONS	CANDIDA	YES	N/A	201009	201010	GRADE 2: MODERATE	NOT RELATED	NONE		RECOVERED	NO	Infections and infestations	Vulvovaginal candidiasis
10021	INTERMITTENT VAGINAL ITCHING	GENITOURINARY SIGNS/SYMPTOMS - VULVA	VULVAR /VAGINAL ITCHING	YES	N/A	201009	201009	GRADE 2: MODERATE	PROBABLY RELATED	NONE	NONE	RECOVERED	NO	Reproductive system and breast disorders	Vulvovaginal pruritus
10037	VAGINAL EXCESSIVE DISCHARGE	GENITOURINARY SIGNS/SYMPTOMS - VAGINA	VAGINAL DISCHARGE AS OBSERVED BY CLINICIAN	YES	BV	201012		GRADE 1: MILD	NOT RELATED	NONE		RECOVERING AE ABATING	NO	Reproductive system and breast disorders	Vaginal discharge
14002	GENITAL WARTS	GENITAL DYSPLASIA	CONDYLOMA	YES	N/A	201010		GRADE 2: MODERATE	NOT RELATED	NONE	NONE	LITTLE OR NO CHANGE	NO	Infections and infestations	Anogenital warts
14002	URINARY TRACT INFECTION	GENITOURINARY INFECTIONS	URINARY TRACT INFECTION	NO	N/A	201010		GRADE 1: MILD	NOT RELATED	NONE		LITTLE OR NO CHANGE	NO	Infections and infestations	Urinary tract infection
14013	VAGINAL DISCHARGE	GENITOURINARY SIGNS/SYMPTOMS - VAGINA	VAGINAL DISCHARGE AS OBSERVED BY CLINICIAN	YES	BV	201011	201011	GRADE 1: MILD	NOT RELATED	NONE	NONE	RECOVERED	NO	Reproductive system and breast disorders	Vaginal discharge
14013	HYPERTENSION WORSENING			NO	N/A	201011	201011	GRADE 3: SEVERE	NOT RELATED	NONE	NONE	RECOVERED	YES	Vascular disorders	Hypertension
14012	MENSTRUAL CRAMPS	PAIN AND TENDERNESS	DYSMENORRHEA/CRAMPING WITH MENSES	NO	N/A	201011	201011	GRADE 3: SEVERE	POSSIBLY RELATED	NONE		RECOVERED	NO	Reproductive system and breast disorders	Dysmenorrhoea
14012	RASH OF RIGHT UPPER THIGH			NO	N/A	201011	201011	GRADE 1: MILD	NOT RELATED	NONE	NONE	RECOVERED	NO	Skin and subcutaneous tissue disorders	Rash
12015	VAGINAL BLEEDING	GENITOURINARY SIGNS/SYMPTOMS - VAGINA		YES	N/A	201012	201012	GRADE 1: MILD	NOT RELATED	NONE	NONE	RECOVERED	NO	Reproductive system and breast disorders	Vaginal haemorrhage
12017	VAGINAL ITCHING	GENITOURINARY SIGNS/SYMPTOMS - VULVA	VULVAR /VAGINAL ITCHING	YES	N/A	201011	201011	GRADE 2: MODERATE	NOT RELATED	NONE	NONE	RECOVERED	NO	Reproductive system and breast disorders	Vulvovaginal pruritus
12017	PELVIC PAIN	PAIN AND TENDERNESS	PAIN	YES	N/A	201011	201011	GRADE 2: MODERATE	NOT RELATED	NONE	NONE	RECOVERED	NO	Reproductive system and breast disorders	Pelvic pain
12017	VULVAL ITCHING	GENITOURINARY SIGNS/SYMPTOMS - VULVA	VULVAR /VAGINAL ITCHING	YES	N/A	201011		GRADE 1: MILD	POSSIBLY RELATED	NONE	NONE	LITTLE OR NO CHANGE	NO	Reproductive system and breast disorders	Vulvovaginal pruritus
13007	ABDOMINAL ACNE			NO	N/A	201010	201010	GRADE 1: MILD	NOT RELATED	NONE	NONE	RECOVERED	NO	Skin and subcutaneous tissue disorders	Acne
13007	ABDOMINAL CRAMPING (LOWER ABDOMINAL AREA)	PAIN AND TENDERNESS		NO	N/A	201010	201010	GRADE 1: MILD	NOT RELATED	NONE	NONE	RECOVERED	NO	Gastrointestinal disorders	Abdominal pain lower
13007	VAGINAL EXCESSIVE DISCHARGE	GENITOURINARY SIGNS/SYMPTOMS - VAGINA	VAGINAL DISCHARGE AS OBSERVED BY CLINICIAN	YES	BV	201011		GRADE 2: MODERATE	NOT RELATED	NONE		RECOVERING AE ABATING	NO	Reproductive system and breast disorders	Vaginal discharge
14008	VAGINAL EXCESSIVE DISCHARGE	GENITOURINARY SIGNS/SYMPTOMS - VAGINA	VAGINAL DISCHARGE AS OBSERVED BY CLINICIAN	YES	BV	201011		GRADE 1: MILD	NOT RELATED	NONE	NONE	LITTLE OR NO CHANGE	NO	Reproductive system and breast disorders	Vaginal discharge
14008	ACUTE RHINITIS			NO	N/A	201011	201011	GRADE 1: MILD	NOT RELATED	NONE		RECOVERED	NO	Infections and infestations	Rhinitis
14008	VAGINAL CONDYLOMA	GENITAL DYSPLASIA	CONDYLOMA	YES	N/A	201011		GRADE 1: MILD	NOT RELATED	NONE		LITTLE OR NO CHANGE	NO	Infections and infestations	Anogenital warts
11014	VAGINAL CRAMPING	PAIN AND TENDERNESS		NO	N/A	201012	201012	GRADE 1: MILD	NOT RELATED	NONE	NONE	RECOVERED	NO	Reproductive system and breast disorders	Vulvovaginal pain
11012	VULVAL ITCHING	GENITOURINARY SIGNS/SYMPTOMS - VULVA	VULVAR /VAGINAL ITCHING	YES	N/A	201011	201012	GRADE 1: MILD	POSSIBLY RELATED	NONE	NONE	RECOVERED	NO	Reproductive system and breast disorders	Vulvovaginal pruritus
11013	VAGINAL BURNING SENSATION	PAIN AND TENDERNESS		YES	N/A	201011	201011	GRADE 1: MILD	PROBABLY RELATED	NONE	NONE	RECOVERED	NO	Reproductive system and breast disorders	Vulvovaginal burning sensation
10040	VAGINAL ITCHING	GENITOURINARY SIGNS/SYMPTOMS - VULVA	VULVAR /VAGINAL ITCHING	YES	N/A	201011	201011	GRADE 2: MODERATE	POSSIBLY RELATED	NONE	NONE	RECOVERED	NO	Reproductive system and breast disorders	Vulvovaginal pruritus
10040	HEADACHE			NO	N/A	201011	201011	GRADE 2: MODERATE	POSSIBLY RELATED	NONE		RECOVERED	NO	Nervous system disorders	Headache
12020	HEADACHE			NO	N/A	201011	201011	GRADE 2: MODERATE	NOT RELATED	NONE	NONE	RECOVERED	NO	Nervous system disorders	Headache
12020	MENSTRUAL CRAMPING	PAIN AND TENDERNESS	DYSMENORRHEA/CRAMPING WITH MENSES	NO	N/A	201012	201012	GRADE 2: MODERATE	NOT RELATED	NONE	NONE	RECOVERED	NO	Reproductive system and breast disorders	Dysmenorrhoea
12021	URINARY RETENTION	GENITOURINARY SIGNS/SYMPTOMS - URINARY TRACT		NO	N/A	201012	201012	GRADE 1: MILD	NOT RELATED	NONE	NONE	RECOVERED	NO	Renal and urinary disorders	Urinary retention
12022	HEADACHE			NO	N/A	201012	201012	GRADE 2: MODERATE	NOT RELATED	NONE		RECOVERED	NO	Nervous system disorders	Headache
12022	HEADACHE			NO	N/A	201012	201012	GRADE 1: MILD	NOT RELATED	NONE		RECOVERED	NO	Nervous system disorders	Headache
11017	VAGINAL EXCESSIVE DISCHARGE	GENITOURINARY SIGNS/SYMPTOMS - VAGINA	VAGINAL DISCHARGE AS OBSERVED BY CLINICIAN	YES	BV	201101		GRADE 1: MILD	NOT RELATED	NONE	NONE	LITTLE OR NO CHANGE	NO	Reproductive system and breast disorders	Vaginal discharge
10041	CRAMPS FROM PERIOD	PAIN AND TENDERNESS	DYSMENORRHEA/CRAMPING WITH MENSES	NO	N/A	201012	201012	GRADE 1: MILD	POSSIBLY RELATED	NONE	NONE	RECOVERED	NO	Reproductive system and breast disorders	Dysmenorrhoea
10041	BLOOD CLOTS FROM PERIOD	ABNORMAL UTERINE BLEEDING UNRELATED TO PREGNANCY		YES	N/A	201012	201012	GRADE 1: MILD	POSSIBLY RELATED	NONE	NONE	RECOVERED	NO	Reproductive system and breast disorders	Menstrual disorder
10044	PELVIC PAIN	PAIN AND TENDERNESS	PAIN	NO	N/A	201012	201012	GRADE 1: MILD	PROBABLY NOT RELATED	NONE	NONE	RECOVERED	NO	Reproductive system and breast disorders	Pelvic pain
10047	BLOATING			NO	N/A	201012	201012	GRADE 1: MILD	NOT RELATED	NONE	NONE	RECOVERED	NO	Gastrointestinal disorders	Abdominal distension
10047	PREMENSTRUAL CRAMPS	PAIN AND TENDERNESS	DYSMENORRHEA/CRAMPING WITH MENSES	YES	N/A	201012	201012	GRADE 2: MODERATE	NOT RELATED	NONE		RECOVERED	NO	Gastrointestinal disorders	Abdominal pain
11018	VAGINAL BURNING SENSATION	PAIN AND TENDERNESS		YES	N/A	201012	201012	GRADE 1: MILD	POSSIBLY RELATED	NONE	NONE	RECOVERED	NO	Reproductive system and breast disorders	Vulvovaginal burning sensation
14034	STOMACH PAIN			NO	N/A	201101	201101	GRADE 1: MILD	NOT RELATED	NONE	NONE	RECOVERED	NO	Gastrointestinal disorders	Abdominal pain upper
14034	VAGINAL/VULVA PAIN	PAIN AND TENDERNESS	PAIN	YES	N/A	201012	201012	GRADE 2: MODERATE	NOT RELATED	NONE	NONE	RECOVERED	NO	Reproductive system and breast disorders	Vulvovaginal pain
14034	CERVICAL DISCHARGE	GENITOURINARY SIGNS/SYMPTOMS - CERVIX	CERVICAL DISCHARGE	YES	BV	201012	201101	GRADE 1: MILD	NOT RELATED	NONE	NONE	RECOVERED	NO	Reproductive system and breast disorders	Cervical discharge
11023	PELVIC AREA CRAMPING	PAIN AND TENDERNESS		YES	N/A	201101	201101	GRADE 1: MILD	NOT RELATED	NONE	NONE	RECOVERED	NO	Reproductive system and breast disorders	Pelvic pain
11025	HEARTBURN (GERD)			NO	N/A	201101	201101	GRADE 1: MILD	NOT RELATED	NONE	NONE	RECOVERED	NO	Gastrointestinal disorders	Gastrooesophageal reflux disease
11028	VAGINAL EXCESSIVE DISCHARGE	GENITOURINARY SIGNS/SYMPTOMS - VAGINA	VAGINAL DISCHARGE AS OBSERVED BY CLINICIAN	YES	BV	201102		GRADE 1: MILD	NOT RELATED	NONE	NONE	LITTLE OR NO CHANGE	NO	Reproductive system and breast disorders	Vaginal discharge
11020	BRONCHITIS			NO	N/A	201012	201101	GRADE 2: MODERATE	NOT RELATED	NONE		RECOVERED	NO	Infections and infestations	Bronchitis
11026	VAGINAL CRAMPING	PAIN AND TENDERNESS		NO	N/A	201101	201101	GRADE 1: MILD	POSSIBLY RELATED	NONE	NONE	RECOVERED	NO	Reproductive system and breast disorders	Vulvovaginal pain
10049	MENSTRUAL CRAMPS	PAIN AND TENDERNESS	DYSMENORRHEA/CRAMPING WITH MENSES	NO	N/A	201101	201101	GRADE 1: MILD	NOT RELATED	NONE	NONE	RECOVERED	NO	Reproductive system and breast disorders	Dysmenorrhoea
10050	VAGINAL ITCHING	GENITOURINARY SIGNS/SYMPTOMS - VULVA	VULVAR /VAGINAL ITCHING	YES	N/A	201101	201101	GRADE 2: MODERATE	NOT RELATED	NONE	NONE	RECOVERED	NO	Reproductive system and breast disorders	Vulvovaginal pruritus
10050	LOWER ABDOMINAL CRAMPS	PAIN AND TENDERNESS		YES	N/A	201101	201101	GRADE 2: MODERATE	NOT RELATED	NONE	NONE	RECOVERED	NO	Gastrointestinal disorders	Abdominal pain lower
10051	HEADACHE			NO	N/A	201101	201101	GRADE 1: MILD	NOT RELATED	NONE		RECOVERED	NO	Nervous system disorders	Headache
10054	PELVIC PAIN	PAIN AND TENDERNESS	PAIN	YES	N/A	201101	201101	GRADE 2: MODERATE	POSSIBLY RELATED	NONE	NONE	RECOVERED	NO	Reproductive system and breast disorders	Pelvic pain
10054	VAGINAL BURNING DURING URINATION	PAIN AND TENDERNESS		NO	N/A	201101	201101	GRADE 2: MODERATE	NOT RELATED	NONE	NONE	RECOVERED	NO	Reproductive system and breast disorders	Vulvovaginal burning sensation
10057	ABNORMAL INTERMENSTRUAL BLEEDING	ABNORMAL UTERINE BLEEDING UNRELATED TO PREGNANCY	METRORRHAGIA	YES	N/A	201101	201101	GRADE 2: MODERATE	POSSIBLY RELATED	NONE	NONE	RECOVERED	NO	Reproductive system and breast disorders	Metrorrhagia
13018	VAGINAL ITCHING	GENITOURINARY SIGNS/SYMPTOMS - VULVA	VULVAR /VAGINAL ITCHING	YES	N/A	201101	201101	GRADE 2: MODERATE	POSSIBLY RELATED	NONE	NONE	RECOVERED	NO	Reproductive system and breast disorders	Vulvovaginal pruritus
13017	VAGINAL ITCHING	GENITOURINARY SIGNS/SYMPTOMS - VULVA	VULVAR /VAGINAL ITCHING	YES	N/A	201101		GRADE 2: MODERATE	NOT RELATED	NONE	NONE	RECOVERING AE ABATING	NO	Reproductive system and breast disorders	Vulvovaginal pruritus
12028	HEADACHE			NO	N/A	201102	201102	GRADE 2: MODERATE	PROBABLY NOT RELATED	NONE		RECOVERED	NO	Nervous system disorders	Headache
12028	ABDOMINAL CRAMPS (PELVIC AREA)	PAIN AND TENDERNESS		NO	N/A	201102	201102	GRADE 1: MILD	PROBABLY NOT RELATED	NONE	NONE	RECOVERED	NO	Reproductive system and breast disorders	Pelvic pain
12028	VAGINAL EXCESSIVE DISCHARGE	GENITOURINARY SIGNS/SYMPTOMS - VAGINA	VAGINAL DISCHARGE AS OBSERVED BY CLINICIAN	YES	BV	201103		GRADE 1: MILD	NOT RELATED	NONE	NONE	LITTLE OR NO CHANGE	NO	Reproductive system and breast disorders	Vaginal discharge
14032	PELVIC CRAMPING (UNKNOWN)	PAIN AND TENDERNESS		NO	N/A	201012	201012	GRADE 1: MILD	POSSIBLY RELATED	NONE		RECOVERED	NO	Reproductive system and breast disorders	Pelvic pain
14032	LOWER BACK PAIN			NO	N/A	201012	201012	GRADE 2: MODERATE	POSSIBLY RELATED	NONE	NONE	RECOVERED	NO	Musculoskeletal and connective tissue disorders	Back pain
14032	MENSTRUAL CRAMPING	PAIN AND TENDERNESS	DYSMENORRHEA/CRAMPING WITH MENSES	NO	N/A	201012	201101	GRADE 1: MILD	PROBABLY NOT RELATED	NONE		RECOVERED	NO	Reproductive system and breast disorders	Dysmenorrhoea
12026	SINUS INFECTION			NO	N/A	201012		GRADE 2: MODERATE	NOT RELATED	NONE		LITTLE OR NO CHANGE	NO	Infections and infestations	Sinusitis
14038	SINUS INFECTION			NO	N/A	201101		GRADE 2: MODERATE	NOT RELATED	DRUG PERMANENTLY DISCONTINUED		LITTLE OR NO CHANGE	NO	Infections and infestations	Sinusitis
14038	VAGINAL ERYTHEMA	GENITOURINARY SIGNS/SYMPTOMS - VAGINA	VAGINAL ERYTHEMA	YES	N/A	201101		GRADE 1: MILD	POSSIBLY RELATED	NONE	NONE	LITTLE OR NO CHANGE	NO	Reproductive system and breast disorders	Vulvovaginal erythema
14041	INCREASE MENSTRUAL CRAMPING	PAIN AND TENDERNESS	DYSMENORRHEA/CRAMPING WITH MENSES	NO	N/A	201102	201102	GRADE 2: MODERATE	NOT RELATED	DRUG PERMANENTLY DISCONTINUED		RECOVERED	NO	Reproductive system and breast disorders	Dysmenorrhoea
11037	HEADACHE			NO	N/A	201102	201102	GRADE 1: MILD	NOT RELATED	NONE		RECOVERED	NO	Nervous system disorders	Headache
11037	DIARRHEA			NO	N/A	201102	201102	GRADE 1: MILD	NOT RELATED	NONE		RECOVERED	NO	Gastrointestinal disorders	Diarrhoea
11029	VAGINAL BURNING	PAIN AND TENDERNESS		YES	N/A	201101	201101	GRADE 1: MILD	NOT RELATED	NONE	NONE	RECOVERED	NO	Reproductive system and breast disorders	Vulvovaginal burning sensation
11030	PELVIC PAIN	PAIN AND TENDERNESS	PAIN	YES	N/A	201101	201101	GRADE 1: MILD	NOT RELATED	NONE		RECOVERED	NO	Reproductive system and breast disorders	Pelvic pain
11030	PELVIC DISCOMFORT	PAIN AND TENDERNESS		NO	N/A	201101	201101	GRADE 1: MILD	NOT RELATED	NONE	NONE	RECOVERED	NO	Reproductive system and breast disorders	Pelvic discomfort
11038	VAGINAL TENDERNESS	PAIN AND TENDERNESS	TENDERNESS	YES	N/A	201102	201102	GRADE 1: MILD	POSSIBLY RELATED	NONE	NONE	RECOVERED	NO	Reproductive system and breast disorders	Vulvovaginal pain
11038	LABIA IRRITATION	GENITOURINARY SIGNS/SYMPTOMS - VULVA		NO	N/A	201102	201102	GRADE 1: MILD	NOT RELATED	NONE	NONE	RECOVERED	NO	Reproductive system and breast disorders	Vulvovaginal discomfort
11032	PELVIC TENDERNESS	PAIN AND TENDERNESS	TENDERNESS	YES	N/A	201101	201101	GRADE 1: MILD	NOT RELATED	NONE	NONE	RECOVERED	NO	Reproductive system and breast disorders	Pelvic pain
11035	ABNORMAL VAGINAL DISCHARGE	GENITOURINARY SIGNS/SYMPTOMS - VAGINA	VAGINAL DISCHARGE AS OBSERVED BY CLINICIAN	YES	BV	201103		GRADE 1: MILD	NOT RELATED	NONE		LITTLE OR NO CHANGE	NO	Reproductive system and breast disorders	Vaginal discharge
10061	ABDOMINAL CRAMPING (LOWER ABDOMINAL AREA)	PAIN AND TENDERNESS		NO	N/A	201102	201102	GRADE 2: MODERATE	NOT RELATED	NONE	NONE	RECOVERED	NO	Gastrointestinal disorders	Abdominal pain lower
10056	RASH ON ENTIRE THIGHS SLIGHT ERYTHEMA	GENITOURINARY SIGNS/SYMPTOMS - VULVA	VULVAR RASH	YES	N/A	201101		GRADE 2: MODERATE	NOT RELATED	NONE		RECOVERING AE ABATING	NO	Skin and subcutaneous tissue disorders	Rash erythematous
10056	MIGRAINES			NO	N/A	201102	201102	GRADE 3: SEVERE	NOT RELATED	NONE		RECOVERED	NO	Nervous system disorders	Migraine
10058	VAGINAL DISCHARGE	GENITOURINARY SIGNS/SYMPTOMS - VAGINA	VAGINAL DISCHARGE AS OBSERVED BY CLINICIAN	YES	BV	201102	201102	GRADE 1: MILD	NOT RELATED	NONE	NONE	RECOVERED	NO	Reproductive system and breast disorders	Vaginal discharge
10064	ABDOMINAL CRAMPS (STOMACH)			NO	N/A	201103	201103	GRADE 2: MODERATE	NOT RELATED	NONE		RECOVERED	NO	Gastrointestinal disorders	Abdominal pain upper
15012	VAGINAL YEAST INFECTION	GENITOURINARY INFECTIONS	CANDIDA	YES	N/A	201102	201103	GRADE 1: MILD	NOT RELATED	NONE		RECOVERED	NO	Infections and infestations	Vulvovaginal mycotic infection
10009	HEADACHE			NO	N/A	201008	201008	GRADE 1: MILD	NOT RELATED	NONE	NONE	RECOVERED	NO	Nervous system disorders	Headache
10009	DIZZINESS			NO	N/A	201008	201008	GRADE 1: MILD	NOT RELATED	NONE	NONE	RECOVERED	NO	Nervous system disorders	Dizziness
10009	LOWER PELVIC PAIN RIGHT SIDE	PAIN AND TENDERNESS	PAIN	YES	N/A	201008	201008	GRADE 1: MILD	NOT RELATED	NONE	NONE	RECOVERED	NO	Reproductive system and breast disorders	Pelvic pain
10009	NAUSEA			NO	N/A	201008	201008	GRADE 1: MILD	NOT RELATED	NONE	NONE	RECOVERED	NO	Gastrointestinal disorders	Nausea
10013	VULVAL ITCHING	GENITOURINARY SIGNS/SYMPTOMS - VULVA	VULVAR /VAGINAL ITCHING	YES	N/A	201010		GRADE 1: MILD	PROBABLY NOT RELATED	NONE		RECOVERING AE ABATING	NO	Reproductive system and breast disorders	Vulvovaginal pruritus
10013	VULVOVAGINITIS	NO ORGANISM IDENTIFIED AFTER APPROPRIATE TESTING PERFORMED	VULVOVAGINITIS	YES	N/A	201010		GRADE 1: MILD	PROBABLY NOT RELATED	NONE	NONE	RECOVERING AE ABATING	NO	Infections and infestations	Vulvovaginitis
10016	VAGINAL ITCHING	GENITOURINARY SIGNS/SYMPTOMS - VULVA	VULVAR /VAGINAL ITCHING	YES	N/A	201009		GRADE 1: MILD	PROBABLY NOT RELATED	NONE	NONE	RECOVERING AE ABATING	NO	Reproductive system and breast disorders	Vulvovaginal pruritus
10016	THICK VAGINAL DISCHARGE	GENITOURINARY SIGNS/SYMPTOMS - VAGINA	VAGINAL DISCHARGE AS OBSERVED BY CLINICIAN	YES	N/A	201009		GRADE 1: MILD	PROBABLY NOT RELATED	NONE		RECOVERING AE ABATING	NO	Reproductive system and breast disorders	Vaginal discharge
10016	VULVAR RASH	GENITOURINARY SIGNS/SYMPTOMS - VULVA	VULVAR RASH	YES	N/A	201009	201009	GRADE 1: MILD	POSSIBLY RELATED	NONE	NONE	RECOVERED	NO	Reproductive system and breast disorders	Genital rash
10016	VAGINAL YEAST	GENITOURINARY INFECTIONS	CANDIDA	YES	N/A	201009		GRADE 2: MODERATE	POSSIBLY RELATED	NONE		RECOVERING AE ABATING	NO	Infections and infestations	Vulvovaginal mycotic infection
12001	VAGINAL ITCHING	GENITOURINARY SIGNS/SYMPTOMS - VULVA	VULVAR /VAGINAL ITCHING	YES	N/A	201009	201009	GRADE 1: MILD	POSSIBLY RELATED	NONE	NONE	RECOVERED	NO	Reproductive system and breast disorders	Vulvovaginal pruritus
12001	POSITIVE TB TEST			NO	N/A	201009		GRADE 1: MILD	NOT RELATED	NONE		RECOVERING AE ABATING	NO	Investigations	Tuberculosis test positive
10023	CARBUNCLE (SITE UNKNOWN)			NO	N/A	201010		GRADE 2: MODERATE	NOT RELATED	NONE	NONE	RECOVERING AE ABATING	NO	Infections and infestations	Carbuncle
10023	FURUNCLE (SITE UNKNOWN)			NO	N/A	201010		GRADE 2: MODERATE	NOT RELATED	NONE	NONE	RECOVERING AE ABATING	NO	Infections and infestations	Furuncle
12005	VAGINAL ITCHING	GENITOURINARY SIGNS/SYMPTOMS - VULVA	VULVAR /VAGINAL ITCHING	YES	N/A	201010	201010	GRADE 1: MILD	POSSIBLY RELATED	NONE	NONE	RECOVERED	NO	Reproductive system and breast disorders	Vulvovaginal pruritus
12005	ABDOMINAL PAIN	PAIN AND TENDERNESS	PAIN	YES	N/A	201010	201010	GRADE 1: MILD	NOT RELATED	NONE		RECOVERED	NO	Gastrointestinal disorders	Abdominal pain
12005	UPSET STOMACH			NO	N/A	201010	201010	GRADE 1: MILD	NOT RELATED	NONE	NONE	RECOVERED	NO	Gastrointestinal disorders	Abdominal discomfort
12005	VAGINAL BURNING	PAIN AND TENDERNESS		YES	N/A	201010	201010	GRADE 1: MILD	POSSIBLY RELATED	NONE	NONE	RECOVERED	NO	Reproductive system and breast disorders	Vulvovaginal burning sensation
12005	ABDOMINAL PAIN	PAIN AND TENDERNESS	PAIN	YES	N/A	201010	201010	GRADE 1: MILD	PROBABLY NOT RELATED	NONE		RECOVERED	NO	Gastrointestinal disorders	Abdominal pain
12005	ABDOMINAL PAIN	PAIN AND TENDERNESS	PAIN	YES	N/A	201010	201010	GRADE 1: MILD	PROBABLY NOT RELATED	NONE	NONE	RECOVERED	NO	Gastrointestinal disorders	Abdominal pain
12005	VAGINAL BURNING	PAIN AND TENDERNESS		YES	N/A	201010	201010	GRADE 1: MILD	PROBABLY NOT RELATED	NONE	NONE	RECOVERED	NO	Reproductive system and breast disorders	Vulvovaginal burning sensation
12005	VAGINAL BURNING	PAIN AND TENDERNESS		YES	N/A	201010	201010	GRADE 1: MILD	PROBABLY NOT RELATED	NONE		RECOVERED	NO	Reproductive system and breast disorders	Vulvovaginal burning sensation
12005	VAGINAL BURNING	PAIN AND TENDERNESS		YES	N/A	201010	201010	GRADE 1: MILD	POSSIBLY RELATED	NONE	NONE	RECOVERED	NO	Reproductive system and breast disorders	Vulvovaginal burning sensation
12005	VAGINAL ITCHING	GENITOURINARY SIGNS/SYMPTOMS - VULVA	VULVAR /VAGINAL ITCHING	YES	N/A	201010	201010	GRADE 1: MILD	POSSIBLY RELATED	NONE	NONE	RECOVERED	NO	Reproductive system and breast disorders	Vulvovaginal pruritus
12005	ABDOMINAL BURNING	PAIN AND TENDERNESS		YES	N/A	201010	201010	GRADE 1: MILD	PROBABLY NOT RELATED	NONE	NONE	RECOVERED	NO	Gastrointestinal disorders	Abdominal discomfort
12005	ABDOMINAL CRAMPING	PAIN AND TENDERNESS		YES	N/A	201010	201010	GRADE 1: MILD	PROBABLY NOT RELATED	NONE	NONE	RECOVERED	NO	Gastrointestinal disorders	Abdominal pain
12005	ABDOMINAL CRAMPING	PAIN AND TENDERNESS		YES	N/A	201010	201010	GRADE 1: MILD	PROBABLY NOT RELATED	NONE	NONE	RECOVERED	NO	Gastrointestinal disorders	Abdominal pain
12005	ABDOMINAL CRAMPING	PAIN AND TENDERNESS		YES	N/A	201010	201010	GRADE 1: MILD	PROBABLY NOT RELATED	NONE	NONE	RECOVERED	NO	Gastrointestinal disorders	Abdominal pain
11002	VAGINAL ITCHINESS	GENITOURINARY SIGNS/SYMPTOMS - VULVA	VULVAR /VAGINAL ITCHING	YES	N/A	201010		GRADE 1: MILD	NOT RELATED	NONE	NONE	LITTLE OR NO CHANGE	NO	Reproductive system and breast disorders	Vulvovaginal pruritus
11002	VAGINAL BURNING	PAIN AND TENDERNESS		YES	N/A	201010	201011	GRADE 1: MILD	NOT RELATED	NONE	NONE	RECOVERED	NO	Reproductive system and breast disorders	Vulvovaginal burning sensation
13010	INTERMITTENT LOWER ABDOMINAL DISCOMFORT	PAIN AND TENDERNESS		YES	N/A	201011	201012	GRADE 1: MILD	NOT RELATED	NONE	NONE	RECOVERED	NO	Gastrointestinal disorders	Abdominal discomfort
13010	LOWER ABDOMINAL DISCOMFORT	PAIN AND TENDERNESS		YES	N/A	201011	201011	GRADE 1: MILD	NOT RELATED	NONE	NONE	RECOVERED	NO	Gastrointestinal disorders	Abdominal discomfort
13010	URINARY TRACT INFECTION	GENITOURINARY INFECTIONS	URINARY TRACT INFECTION	NO	N/A	201011	201011	GRADE 2: MODERATE	NOT RELATED	NONE		RECOVERED	NO	Infections and infestations	Urinary tract infection
13009	VAGINAL ITCHING	GENITOURINARY SIGNS/SYMPTOMS - VULVA	VULVAR /VAGINAL ITCHING	YES	N/A	201011	201011	GRADE 1: MILD	NOT RELATED	NONE	NONE	RECOVERED	NO	Reproductive system and breast disorders	Vulvovaginal pruritus
10017	INTERMITTENT CRAMPING (SITE UNKNOWN)			NO	N/A	201009	201009	GRADE 1: MILD	PROBABLY RELATED	NONE	NONE	RECOVERED	NO	Musculoskeletal and connective tissue disorders	Muscle spasms
10020	VAGINAL YEAST INFECTION	GENITOURINARY INFECTIONS	CANDIDA	YES	N/A	201009		GRADE 2: MODERATE	PROBABLY RELATED	NONE		RECOVERING AE ABATING	NO	Infections and infestations	Vulvovaginal mycotic infection
10030	SLIGHT ABDOMINAL PAIN (LOWER ABDOMINAL AREA)	PAIN AND TENDERNESS	PAIN	NO	N/A	201009	201009	GRADE 1: MILD	PROBABLY RELATED	NONE	NONE	RECOVERED	NO	Gastrointestinal disorders	Abdominal pain lower
10030	ABDOMINAL CRAMPING (LOWER ABDOMINAL AREA)	PAIN AND TENDERNESS		NO	N/A	201010	201010	GRADE 1: MILD	PROBABLY RELATED	NONE	NONE	RECOVERED	NO	Gastrointestinal disorders	Abdominal pain lower
10028	LETHARGIC			NO	N/A	201009	201009	GRADE 1: MILD	POSSIBLY RELATED	NONE	NONE	RECOVERED	NO	Nervous system disorders	Lethargy
10026	VULVAR ITCHING	GENITOURINARY SIGNS/SYMPTOMS - VULVA	VULVAR /VAGINAL ITCHING	YES	N/A	201009		GRADE 2: MODERATE	PROBABLY RELATED	NONE		RECOVERING AE ABATING	NO	Reproductive system and breast disorders	Vulvovaginal pruritus
10026	VAGINAL ITCHING	GENITOURINARY SIGNS/SYMPTOMS - VULVA	VULVAR /VAGINAL ITCHING	YES	N/A	201009		GRADE 2: MODERATE	PROBABLY RELATED	NONE		RECOVERING AE ABATING	NO	Reproductive system and breast disorders	Vulvovaginal pruritus
10026	VAGINAL YEAST INFECTION	GENITOURINARY INFECTIONS	CANDIDA	YES	N/A	201009		GRADE 2: MODERATE	PROBABLY RELATED	NONE		RECOVERING AE ABATING	NO	Infections and infestations	Vulvovaginal mycotic infection
14002	VAGINAL ITCHING	GENITOURINARY SIGNS/SYMPTOMS - VULVA	VULVAR /VAGINAL ITCHING	YES	N/A	201009		GRADE 1: MILD	NOT RELATED	NONE	NONE	LITTLE OR NO CHANGE	NO	Reproductive system and breast disorders	Vulvovaginal pruritus
14002	VULVAR EDEMA	GENITOURINARY SIGNS/SYMPTOMS - VULVA	VULVAR EDEMA	YES	N/A	201010		GRADE 2: MODERATE	NOT RELATED	NONE	NONE	LITTLE OR NO CHANGE	NO	Reproductive system and breast disorders	Vulval oedema
14012	(L) FOOT BURN			NO	N/A	201011		GRADE 1: MILD	NOT RELATED	NONE		LITTLE OR NO CHANGE	NO	Injury, poisoning and procedural complications	Thermal burn
14012	COLD VIRUS			NO	N/A	201011		GRADE 1: MILD	NOT RELATED	NONE		LITTLE OR NO CHANGE	NO	Infections and infestations	Nasopharyngitis
12017	PELVIC PAIN	PAIN AND TENDERNESS	PAIN	YES	N/A	201012	201012	GRADE 1: MILD	NOT RELATED	NONE	NONE	RECOVERED	NO	Reproductive system and breast disorders	Pelvic pain
11012	VAGINAL ITCHING	GENITOURINARY SIGNS/SYMPTOMS - VULVA	VULVAR /VAGINAL ITCHING	YES	N/A	201011	201012	GRADE 1: MILD	POSSIBLY RELATED	NONE	NONE	RECOVERED	NO	Reproductive system and breast disorders	Vulvovaginal pruritus
11012	VULVOVAGINITIS	NO ORGANISM IDENTIFIED AFTER APPROPRIATE TESTING PERFORMED	VULVOVAGINITIS	YES	N/A	201011	201012	GRADE 1: MILD	NOT RELATED	NONE	NONE	RECOVERED	NO	Infections and infestations	Vulvovaginitis
10040	VULVAL ITCHING	GENITOURINARY SIGNS/SYMPTOMS - VULVA	VULVAR /VAGINAL ITCHING	YES	N/A	201012		GRADE 2: MODERATE	POSSIBLY RELATED	NONE		RECOVERING AE ABATING	NO	Reproductive system and breast disorders	Vulvovaginal pruritus
10040	VAGINAL ITCHING	GENITOURINARY SIGNS/SYMPTOMS - VULVA	VULVAR /VAGINAL ITCHING	YES	N/A	201012		GRADE 2: MODERATE	POSSIBLY RELATED	NONE		RECOVERING AE ABATING	NO	Reproductive system and breast disorders	Vulvovaginal pruritus
12020	MENSTRUAL CRAMPING	PAIN AND TENDERNESS	DYSMENORRHEA/CRAMPING WITH MENSES	NO	N/A	201012	201012	GRADE 2: MODERATE	NOT RELATED	NONE		RECOVERED	NO	Reproductive system and breast disorders	Dysmenorrhoea
12020	LOWER ABDOMINAL CRAMPING	PAIN AND TENDERNESS		NO	N/A	201012	201012	GRADE 2: MODERATE	NOT RELATED	NONE	NONE	RECOVERED	NO	Gastrointestinal disorders	Abdominal pain lower
12022	HEADACHE			NO	N/A	201012	201012	GRADE 1: MILD	NOT RELATED	NONE		RECOVERED	NO	Nervous system disorders	Headache
12022	VAGINAL DISCHARGE	GENITOURINARY SIGNS/SYMPTOMS - VAGINA	VAGINAL DISCHARGE AS OBSERVED BY CLINICIAN	YES	BV	201012		GRADE 1: MILD	NOT RELATED	NONE	NONE	LITTLE OR NO CHANGE	NO	Reproductive system and breast disorders	Vaginal discharge
10041	VAGINAL ITCHING	GENITOURINARY SIGNS/SYMPTOMS - VULVA	VULVAR /VAGINAL ITCHING	YES	N/A	201012		GRADE 2: MODERATE	POSSIBLY RELATED	NONE	NONE	RECOVERING AE ABATING	NO	Reproductive system and breast disorders	Vulvovaginal pruritus
11018	VAGINAL CANDIDIASIS	GENITOURINARY INFECTIONS	CANDIDA	YES	N/A	201012	201101	GRADE 1: MILD	POSSIBLY RELATED	NONE		RECOVERED	NO	Infections and infestations	Vulvovaginal candidiasis
11020	ALL OVER BODY ITCHINESS			NO	N/A	201012	201101	GRADE 1: MILD	NOT RELATED	NONE	NONE	RECOVERED	NO	Skin and subcutaneous tissue disorders	Pruritus generalised
10050	MENSTRUAL CRAMPS	PAIN AND TENDERNESS	DYSMENORRHEA/CRAMPING WITH MENSES	NO	N/A	201101	201101	GRADE 2: MODERATE	NOT RELATED	NONE	NONE	RECOVERED	NO	Reproductive system and breast disorders	Dysmenorrhoea
10050	COMMON COLD			NO	N/A	201101	201101	GRADE 2: MODERATE	NOT RELATED	NONE	NONE	RECOVERED	NO	Infections and infestations	Nasopharyngitis
10051	SINUS CONGESTION			NO	N/A	201101	201101	GRADE 2: MODERATE	NOT RELATED	NONE		RECOVERED	NO	Respiratory, thoracic and mediastinal disorders	Sinus congestion
10051	VAGINAL DISCHARGE	GENITOURINARY SIGNS/SYMPTOMS - VAGINA	VAGINAL DISCHARGE AS OBSERVED BY CLINICIAN	YES	BV	201101	201101	GRADE 2: MODERATE	NOT RELATED	NONE	NONE	RECOVERED	NO	Reproductive system and breast disorders	Vaginal discharge
10051	HEADACHE			NO	N/A	201101	201101	GRADE 2: MODERATE	NOT RELATED	NONE		RECOVERED	NO	Nervous system disorders	Headache
10051	COMMON COLD			NO	N/A	201101	201101	GRADE 2: MODERATE	NOT RELATED	NONE		RECOVERED	NO	Infections and infestations	Nasopharyngitis
10054	VAGINAL ITCHING	GENITOURINARY SIGNS/SYMPTOMS - VULVA	VULVAR /VAGINAL ITCHING	YES	N/A	201101	201101	GRADE 2: MODERATE	NOT RELATED	NONE	NONE	RECOVERED	NO	Reproductive system and breast disorders	Vulvovaginal pruritus
10054	VAGINAL DISCHARGE	GENITOURINARY SIGNS/SYMPTOMS - VAGINA	VAGINAL DISCHARGE AS OBSERVED BY CLINICIAN	YES	BV	201102		GRADE 2: MODERATE	NOT RELATED	NONE		RECOVERING AE ABATING	NO	Reproductive system and breast disorders	Vaginal discharge
10057	PELVIC PAIN	PAIN AND TENDERNESS	PAIN	YES	N/A	201102	201102	GRADE 2: MODERATE	NOT RELATED	NONE		RECOVERED	NO	Reproductive system and breast disorders	Pelvic pain
10057	LOWER BACK PAIN			NO	N/A	201101	201101	GRADE 2: MODERATE	NOT RELATED	NONE	NONE	RECOVERED	NO	Musculoskeletal and connective tissue disorders	Back pain
10057	PAIN ON URINATION	GENITOURINARY SIGNS/SYMPTOMS - URINARY TRACT	DYSURIA	YES	N/A	201101	201101	GRADE 2: MODERATE	NOT RELATED	NONE	NONE	RECOVERED	NO	Renal and urinary disorders	Dysuria
13018	ABNORMAL INTERMENSTRUAL BLEEDING	ABNORMAL UTERINE BLEEDING UNRELATED TO PREGNANCY	METRORRHAGIA	YES	N/A	201101	201101	GRADE 2: MODERATE	POSSIBLY RELATED	NONE	NONE	RECOVERED	NO	Reproductive system and breast disorders	Metrorrhagia
13017	CYSTITIS	GENITOURINARY SIGNS/SYMPTOMS - URINARY TRACT		NO	N/A	201101		GRADE 2: MODERATE	NOT RELATED	NONE		RECOVERING AE ABATING	NO	Infections and infestations	Cystitis
12028	ABDOMINAL CRAMPS	PAIN AND TENDERNESS		YES	N/A	201102	201102	GRADE 2: MODERATE	PROBABLY NOT RELATED	NONE	NONE	RECOVERED	NO	Gastrointestinal disorders	Abdominal pain
12028	VAGINAL ITCHING	GENITOURINARY SIGNS/SYMPTOMS - VULVA	VULVAR /VAGINAL ITCHING	YES	N/A	201103	201103	GRADE 2: MODERATE	POSSIBLY RELATED	NONE	NONE	RECOVERED	NO	Reproductive system and breast disorders	Vulvovaginal pruritus
12028	VAGINAL BURNING	PAIN AND TENDERNESS		YES	N/A	201103	201103	GRADE 1: MILD	POSSIBLY RELATED	NONE	NONE	RECOVERED	NO	Reproductive system and breast disorders	Vulvovaginal burning sensation
12028	DYSURIA	GENITOURINARY SIGNS/SYMPTOMS - URINARY TRACT	DYSURIA	YES	N/A	201103		GRADE 1: MILD	PROBABLY NOT RELATED	NONE	NONE	LITTLE OR NO CHANGE	NO	Renal and urinary disorders	Dysuria
14043	UTERINE CRAMPS	PAIN AND TENDERNESS		NO	N/A	201102	201102	GRADE 2: MODERATE	PROBABLY NOT RELATED	NONE	NONE	RECOVERED	NO	Reproductive system and breast disorders	Uterine spasm
11037	HEADACHE			NO	N/A	201102	201102	GRADE 1: MILD	NOT RELATED	NONE		RECOVERED	NO	Nervous system disorders	Headache
11037	LOWER ABDOMINAL PAIN	PAIN AND TENDERNESS	PAIN	NO	N/A	201102	201102	GRADE 1: MILD	NOT RELATED	NONE	NONE	RECOVERED	NO	Gastrointestinal disorders	Abdominal pain lower
11037	LOWER ABDOMEN CRAMPING	PAIN AND TENDERNESS		NO	N/A	201102	201102	GRADE 1: MILD	NOT RELATED	NONE		RECOVERED	NO	Gastrointestinal disorders	Abdominal pain lower
11037	RIGHT LOWER QUADRANT ABDOMINAL PAIN	PAIN AND TENDERNESS	PAIN	NO	N/A	201102	201102	GRADE 1: MILD	NOT RELATED	NONE	NONE	RECOVERED	NO	Gastrointestinal disorders	Abdominal pain lower
11037	VAGINAL EXCESSIVE DISCHARGE	GENITOURINARY SIGNS/SYMPTOMS - VAGINA	VAGINAL DISCHARGE AS OBSERVED BY CLINICIAN	YES	BV	201103		GRADE 1: MILD	NOT RELATED	NONE	NONE	LITTLE OR NO CHANGE	NO	Reproductive system and breast disorders	Vaginal discharge
11037	VULVOVAGINAL ITCHING	GENITOURINARY SIGNS/SYMPTOMS - VULVA	VULVAR /VAGINAL ITCHING	YES	N/A	201102	201102	GRADE 1: MILD	NOT RELATED	NONE	NONE	RECOVERED	NO	Reproductive system and breast disorders	Vulvovaginal pruritus
11030	VAGINAL EXCESSIVE DISCHARGE	GENITOURINARY SIGNS/SYMPTOMS - VAGINA	VAGINAL DISCHARGE AS OBSERVED BY CLINICIAN	YES	BV	201102		GRADE 1: MILD	NOT RELATED	NONE	NONE	LITTLE OR NO CHANGE	NO	Reproductive system and breast disorders	Vaginal discharge
10056	ITCHING THIGHS			NO	N/A	201102		GRADE 2: MODERATE	NOT RELATED	NONE		RECOVERING AE ABATING	NO	Skin and subcutaneous tissue disorders	Pruritus
10056	HEARTBURN			NO	N/A	201102	201102	GRADE 2: MODERATE	NOT RELATED	NONE		RECOVERED	NO	Gastrointestinal disorders	Dyspepsia
